# Supplementary material for: Radiation-Induced Synthesis and Superparamagnetic Properties of Ferrite Fe3O4 Nanoparticles
Source: Nanomaterials (Basel). 2024 Jun 12;14(12):1015. doi: 10.3390/nano14121015 (PMC11206415; doi:10.3390/nano14121015)
Supplement: Supplementary file 1 [file nanomaterials-14-01015-s001.zip]

Archive with 1 entries (1 files):
- nanomaterials-3015438-supplementary.pdf
